# Supplementary material for: The TBC1D31/praja2 complex controls primary ciliogenesis through PKA‐directed OFD1 ubiquitylation
Source: EMBO J. 2021 May 2;40(10):e106503. doi: 10.15252/embj.2020106503 (PMC8126939; doi:10.15252/embj.2020106503)
Supplement: Supplementary file 3 — Movie EV1 [file EMBJ-40-e106503-s002.zip]

Archive with 7 entries (4 files):
- EMBOJ-2020-106503_Movie_EV1_with_legend/
- EMBOJ-2020-106503_Movie_EV1_with_legend/EMBOJ-2020-106503_Appendix_Movie_1.mp4
- EMBOJ-2020-106503_Movie_EV1_with_legend/EMBOJ-2020-106503_legend_to_movie_EV1.pdf
- __MACOSX/
- __MACOSX/EMBOJ-2020-106503_Movie_EV1_with_legend/
- __MACOSX/EMBOJ-2020-106503_Movie_EV1_with_legend/._EMBOJ-2020-106503_Appendix_Movie_1.mp4
- __MACOSX/EMBOJ-2020-106503_Movie_EV1_with_legend/._EMBOJ-2020-106503_legend_to_movie_EV1.pdf
