# Supplementary material for: The TBC1D31/praja2 complex controls primary ciliogenesis through PKA‐directed OFD1 ubiquitylation
Source: EMBO J. 2021 May 2;40(10):e106503. doi: 10.15252/embj.2020106503 (PMC8126939; doi:10.15252/embj.2020106503)
Supplement: Supplementary file 4 — Source Data for Expanded View [file EMBJ-40-e106503-s003.zip]

Archive with 26 entries (23 files):
- EMBOJ-2020-106503_SourceDataForForExpandedView/
- EMBOJ-2020-106503_SourceDataForForExpandedView/.DS_Store
- EMBOJ-2020-106503_SourceDataForForExpandedView/EMBOJ-2020-106503_ourceDataForAppendix.pptx
- EMBOJ-2020-106503_SourceDataForForExpandedView/EMBOJ-2020-106503_ourceDataForExpandedView.pdf
- EMBOJ-2020-106503_SourceDataForForExpandedView/EMBOJ-2020-106503_SourceDataForAppendixFigureS4B.xlsx
- EMBOJ-2020-106503_SourceDataForForExpandedView/EMBOJ-2020-106503_SourceDataForAppendixFigureS6B.xlsx
- EMBOJ-2020-106503_SourceDataForForExpandedView/EMBOJ-2020-106503_SourceDataForFigureEV1D.xls
- EMBOJ-2020-106503_SourceDataForForExpandedView/EMBOJ-2020-106503_SourceDataForFigureEV4B.xlsx
- EMBOJ-2020-106503_SourceDataForForExpandedView/EMBOJ-2020-106503_SourceDataForFigureEV4D.xlsx
- EMBOJ-2020-106503_SourceDataForForExpandedView/EMBOJ-2020-106503_SourceDataForFigureEV4F.xlsx
- EMBOJ-2020-106503_SourceDataForForExpandedView/EMBOJ-2020-106503_SourceDataForFigureEV5C.xlsx
- EMBOJ-2020-106503_SourceDataForForExpandedView/EMBOJ-2020-106503_SourceDataForFigureEV5F.xlsx
- __MACOSX/
- __MACOSX/._EMBOJ-2020-106503_SourceDataForForExpandedView
- __MACOSX/EMBOJ-2020-106503_SourceDataForForExpandedView/
- __MACOSX/EMBOJ-2020-106503_SourceDataForForExpandedView/._.DS_Store
- __MACOSX/EMBOJ-2020-106503_SourceDataForForExpandedView/._EMBOJ-2020-106503_ourceDataForAppendix.pptx
- __MACOSX/EMBOJ-2020-106503_SourceDataForForExpandedView/._EMBOJ-2020-106503_ourceDataForExpandedView.pdf
- __MACOSX/EMBOJ-2020-106503_SourceDataForForExpandedView/._EMBOJ-2020-106503_SourceDataForAppendixFigureS4B.xlsx
- __MACOSX/EMBOJ-2020-106503_SourceDataForForExpandedView/._EMBOJ-2020-106503_SourceDataForAppendixFigureS6B.xlsx
- __MACOSX/EMBOJ-2020-106503_SourceDataForForExpandedView/._EMBOJ-2020-106503_SourceDataForFigureEV1D.xls
- __MACOSX/EMBOJ-2020-106503_SourceDataForForExpandedView/._EMBOJ-2020-106503_SourceDataForFigureEV4B.xlsx
- __MACOSX/EMBOJ-2020-106503_SourceDataForForExpandedView/._EMBOJ-2020-106503_SourceDataForFigureEV4D.xlsx
- __MACOSX/EMBOJ-2020-106503_SourceDataForForExpandedView/._EMBOJ-2020-106503_SourceDataForFigureEV4F.xlsx
- __MACOSX/EMBOJ-2020-106503_SourceDataForForExpandedView/._EMBOJ-2020-106503_SourceDataForFigureEV5C.xlsx
- __MACOSX/EMBOJ-2020-106503_SourceDataForForExpandedView/._EMBOJ-2020-106503_SourceDataForFigureEV5F.xlsx
