# Supplementary material for: The TBC1D31/praja2 complex controls primary ciliogenesis through PKA‐directed OFD1 ubiquitylation
Source: EMBO J. 2021 May 2;40(10):e106503. doi: 10.15252/embj.2020106503 (PMC8126939; doi:10.15252/embj.2020106503)
Supplement: Supplementary file 4 — Source Data for Expanded View [file EMBJ-40-e106503-s003.zip › EMBOJ-2020-106503_SourceDataForForExpandedView/EMBOJ-2020-106503_SourceDataForAppendixFigureS4B.xlsx]

## Sheet: Foglio2
exp1	tbc gfp	flag					dev.st			medie		grafico
	wt					wt 0			wt 0	1			wt	s/a
0	7075518	16576388	0.426843	1		wt 1h	0.21914		wt 1h	1.51438		0	1	1
1h	13073903	18425581	0.709552	1.66232		s/a 0			s/a 0	1		1h	1.5	0.93
						s/a 1h	0.19276		s/a 1h	0.931318
exp2	tbc gfp	flag
	wt
0	6742154	12900246	0.522638	1		pvalue
1h	14266731	14969731	0.953039	1.82352		wt0 /1h	0.005
	s/a					wt 1h/ sa 1h	0.003
0	12601832	12755468	0.987955	1
1h	12808137	14519225	0.88215	0.892905
exp3 (fig)	tbc gfp	flag
	wt
0	8233397	12884782	0.639002	1
1h	10199468	12934439	0.788551	1.23404
	s/a
0	4382326	16890317	0.259458	1
1h	3677669	15487782	0.237456	0.915201
exp4	tbc gfp	flag
	wt
0	8334589	12270418	0.679242	1
1h	14354782	15510711	0.925475	1.36251
	s/a
0	8409761	8920175	0.94278	1
1h	5069711	6962690	0.728125	0.772317
exp5	tbc gfp	flag
	wt
0	9747225	19023731	0.512372	1
1h	16132267	22485874	0.71744	1.40023
	s/a
0	10820317	27653238	0.391286	1
1h	14969903	30355066	0.49316	1.26036
exp6	tbc gfp	flag
	wt
0	12904882	15718095	0.821021	1
1h	19546196	14845510	1.31664	1.60366
	s/a
0	20234418	15358167	1.3175	1
1h	13618711	12670539	1.07483	0.815811
