# Supplementary material for: The TBC1D31/praja2 complex controls primary ciliogenesis through PKA‐directed OFD1 ubiquitylation
Source: EMBO J. 2021 May 2;40(10):e106503. doi: 10.15252/embj.2020106503 (PMC8126939; doi:10.15252/embj.2020106503)
Supplement: Supplementary file 4 — Source Data for Expanded View [file EMBJ-40-e106503-s003.zip › EMBOJ-2020-106503_SourceDataForForExpandedView/EMBOJ-2020-106503_SourceDataForAppendixFigureS6B.xlsx]

## Sheet: Foglio1
							mean
exp 1
	-	+MG132	+Baf			-	+MG132	+Baf
n.cilia/cells	91/163	40/167	112/190			51	16.5	55
% cilia/cells	60	24	60
exp2	-	+MG132	+Baf
n.cilia/cells	80/192	16/185	98/197
% cilia/cells	42	9	50
	dv st.
	12.7279	10.6066	7.07107
