# Supplementary material for: The TBC1D31/praja2 complex controls primary ciliogenesis through PKA‐directed OFD1 ubiquitylation
Source: EMBO J. 2021 May 2;40(10):e106503. doi: 10.15252/embj.2020106503 (PMC8126939; doi:10.15252/embj.2020106503)
Supplement: Supplementary file 4 — Source Data for Expanded View [file EMBJ-40-e106503-s003.zip › EMBOJ-2020-106503_SourceDataForForExpandedView/EMBOJ-2020-106503_SourceDataForFigureEV1D.xls]

## Sheet: Results
Block Type	96well
Chemistry	SYBR_GREEN
Experiment File Name	D:\Applied Biosystems\StepOne Software v2.2.2\experiments\Laura\exp si tbc silencing.eds
Experiment Run End Time	2020-10-12 13:05:52 PM CEST
Instrument Type	steponeplus
Passive Reference	ROX
Well	Sample Name	Target Name	Task	Reporter	Quencher	Cт	Cт Mean	Cт SD	Quantity	Quantity Mean	Quantity SD	Automatic Ct Threshold	Ct Threshold	Automatic Baseline	Baseline Start	Baseline End	Tm1	Tm2	Tm3	Comments	HIGHSD	OUTLIERRG
A1	si cnt	tbc 1	UNKNOWN	SYBR	None	36.2985	20.0405	14.0801				TRUE	0.0104203	TRUE	3	33	83.08				Y	Y
A2	si cnt	tbc 1	UNKNOWN	SYBR	None	11.8231	20.0405	14.0801				TRUE	0.0104203	TRUE	3	10	81.0955				Y	N
A3	si cnt	tbc 1	UNKNOWN	SYBR	None	12	20.0405	14.0801				TRUE	0.0104203	TRUE	3	10	67.4523				Y	N
A4	si cnt	tbc 2	UNKNOWN	SYBR	None	9.15861	10.3892	1.06571				TRUE	0.00615701	TRUE	3	7	67.7004				Y	Y
A5	si cnt	tbc 2	UNKNOWN	SYBR	None	11.0089	10.3892	1.06571				TRUE	0.00615701	TRUE	3	9	67.2039				Y	N
A6	si cnt	tbc 2	UNKNOWN	SYBR	None	11	10.3892	1.06571				TRUE	0.00615701	TRUE	3	9	67.2039				Y	N
A7	si cnt	tbc3	UNKNOWN	SYBR	None	39.0616	20.2455	16.3167				TRUE	0.00386217	TRUE	3	35	80.6015				Y	N
A8	si cnt	tbc3	UNKNOWN	SYBR	None	10	20.2455	16.3167				TRUE	0.00386217	TRUE	3	8	67.2044				Y	N
A9	si cnt	tbc3	UNKNOWN	SYBR	None	11.6748	20.2455	16.3167				TRUE	0.00386217	TRUE	3	10	67.2072				Y	N
A10	si cnt	tbc 4	UNKNOWN	SYBR	None	10.2091	11.9126	1.49399				TRUE	0.00545402	TRUE	3	9	67.7033				Y	N
A11	si cnt	tbc 4	UNKNOWN	SYBR	None	13	11.9126	1.49399				TRUE	0.00545402	TRUE	3	11	67.4519				Y	N
A12	si cnt	tbc 4	UNKNOWN	SYBR	None	12.5287	11.9126	1.49399				TRUE	0.00545402	TRUE	3	10	67.7001				Y	N
B1	si cnt	gus	UNKNOWN	SYBR	None	28.8776	29.3909	0.613174				TRUE	0.608394	TRUE	3	22	77.6225				Y	N
B2	si cnt	gus	UNKNOWN	SYBR	None	29.2253	29.3909	0.613174				TRUE	0.608394	TRUE	3	22	77.3744				Y	N
B3	si cnt	gus	UNKNOWN	SYBR	None	30.0699	29.3909	0.613174				TRUE	0.608394	TRUE	3	23	76.8795				Y	N
B4																					N	N
B5																					N	N
B6																					N	N
B7																					N	N
B8																					N	N
B9																					N	N
B10																					N	N
B11																					N	N
B12																					N	N
C1	si tbc	tbc 1	UNKNOWN	SYBR	None	12.4595	27.8379	13.3353				TRUE	0.0104203	TRUE	3	9	80.8474				Y	N
C2	si tbc	tbc 1	UNKNOWN	SYBR	None	36.2064	27.8379	13.3353				TRUE	0.0104203	TRUE	3	33	81.0955				Y	N
C3	si tbc	tbc 1	UNKNOWN	SYBR	None	34.8476	27.8379	13.3353				TRUE	0.0104203	TRUE	3	35	83.8259				Y	N
C4	si tbc	tbc 2	UNKNOWN	SYBR	None	10.443	9.59307	1.20197				TRUE	0.00615701	TRUE	3	9	67.4523				Y	N
C5	si tbc	tbc 2	UNKNOWN	SYBR	None	8.74315	9.59307	1.20197				TRUE	0.00615701	TRUE	3	7	68.1964				Y	N
C6	si tbc	tbc 2	UNKNOWN	SYBR	None	Undetermined	9.59307	1.20197				TRUE	0.00615701	TRUE	1	2	67.7001				N	N
C7	si tbc	tbc3	UNKNOWN	SYBR	None	34.9277	32.9252	1.84832				TRUE	0.00386217	TRUE	3	31	81.3458				Y	N
C8	si tbc	tbc3	UNKNOWN	SYBR	None	32.5632	32.9252	1.84832				TRUE	0.00386217	TRUE	3	29	82.0901				Y	N
C9	si tbc	tbc3	UNKNOWN	SYBR	None	31.2846	32.9252	1.84832				TRUE	0.00386217	TRUE	3	27	83.3309				Y	N
C10	si tbc	tbc 4	UNKNOWN	SYBR	None	10.2981	27.5504	15.0389				TRUE	0.00545402	TRUE	3	9	78.8659				Y	N
C11	si tbc	tbc 4	UNKNOWN	SYBR	None	37.8901	27.5504	15.0389				TRUE	0.00545402	TRUE	3	34	80.1059				Y	N
C12	si tbc	tbc 4	UNKNOWN	SYBR	None	34.4629	27.5504	15.0389				TRUE	0.00545402	TRUE	3	32	82.8352				Y	N
D1	si tbc	gus	UNKNOWN	SYBR	None	28.2794	27.916	0.382651				TRUE	0.608394	TRUE	3	21	77.3744				N	N
D2	si tbc	gus	UNKNOWN	SYBR	None	27.952	27.916	0.382651				TRUE	0.608394	TRUE	3	21	77.3744				N	N
D3	si tbc	gus	UNKNOWN	SYBR	None	27.5167	27.916	0.382651				TRUE	0.608394	TRUE	3	21	78.368				N	N
D4																					N	N
D5																					N	N
D6																					N	N
D7																					N	N
D8																					N	N
D9																					N	N
D10																					N	N
D11																					N	N
D12																					N	N
E1																					N	N
E2																					N	N
E3																					N	N
E4																					N	N
E5																					N	N
E6																					N	N
E7																					N	N
E8																					N	N
E9																					N	N
E10																					N	N
E11																					N	N
E12																					N	N
F1																					N	N
F2																					N	N
F3																					N	N
F4																					N	N
F5																					N	N
F6																					N	N
F7																					N	N
F8																					N	N
F9																					N	N
F10																					N	N
F11																					N	N
F12																					N	N
G1																					N	N
G2																					N	N
G3																					N	N
G4																					N	N
G5																					N	N
G6																					N	N
G7																					N	N
G8																					N	N
G9																					N	N
G10																					N	N
G11																					N	N
G12																					N	N
H1																					N	N
H2																					N	N
H3																					N	N
H4																					N	N
H5																					N	N
H6																					N	N
H7																					N	N
H8																					N	N
H9																					N	N
H10																					N	N
H11																					N	N
H12																					N	N

## Sheet: Foglio1
							media	delta ct	fold
	si cnt	tbc3	UNKNOWN	SYBR	None	10
	si cnt	tbc3	UNKNOWN	SYBR	None	11.6748	10.8374	-18.214	119462
	si tbc	tbc3	UNKNOWN	SYBR	None	32.5632
	si tbc	tbc3	UNKNOWN	SYBR	None	31.2846
							31.9239	4.00788	0.0763466
	si cnt	gus	UNKNOWN	SYBR	None	28.8776	29.0514
	si cnt	gus	UNKNOWN	SYBR	None	29.2253	27.916
	si tbc	gus	UNKNOWN	SYBR	None	28.2794					figura primer 3
	si tbc	gus	UNKNOWN	SYBR	None	27.952				siCNT	119461
	si tbc	gus	UNKNOWN	SYBR	None	27.5167				siTBC1D31	0.76
