# Supplementary material for: The TBC1D31/praja2 complex controls primary ciliogenesis through PKA‐directed OFD1 ubiquitylation
Source: EMBO J. 2021 May 2;40(10):e106503. doi: 10.15252/embj.2020106503 (PMC8126939; doi:10.15252/embj.2020106503)
Supplement: Supplementary file 4 — Source Data for Expanded View [file EMBJ-40-e106503-s003.zip › EMBOJ-2020-106503_SourceDataForForExpandedView/EMBOJ-2020-106503_SourceDataForFigureEV4B.xlsx]

## Sheet: Foglio2
exp1		OFD1	Hsp90	OFD1/Hsp90		fold change				medie
chx	0	17358075	52613434	0.329917		1		CHX	0	1	CHX+FSK	0	1
	2h	17218539	56585505	0.304292		0.92233			2h	0.92233		2h	0.862033
	4h	17578489	53160291	0.33067		1.00228			4h	1.00228		4h	0.819113
	6h	18904903	55322291	0.341723		1.03578			6h	1.03578		6h	0.636013
	8h	19951782	55629492	0.358655		1.08711			8h	1.08711		8h	0.529959
	10h	19906238	56742179	0.350819		1.06335			10h	1.06335		10h	0.2
chx + fsk	0	15849125	55059957	0.287852		1
	2h	18011024	57487179	0.313305		1.08842
	4h	19736309	61560836	0.320598		1.11376				CHX	CHX+FSK
	6h	12743681	58022229	0.219634		0.763011			0	1	1
	8h	9741246	57992836	0.167973		0.58354			2h	0.92233	0.878027
	10h	2625983	71694626	0.0366273		0.127244			4h	1.00228	0.862947
									6h	1.03578	0.649696
									8h	1.08711	0.540321
exp 2									10h	1.06335	0.2
chx + fsk	0	7478740	35182421	0.21257		1
	2h	5609255	42465350	0.13209		0.621395
	4h	5139841	42467016	0.121031		0.569371
	6h	4563376	45703401	0.0998476		0.469716
	8h	3170305	40989480	0.0773444		0.363853
exp3
chx + fsk	0	17216731	33175451	0.51896		1
	2h	14413610	31695380	0.454754		0.87628
	4h	11374589	28310309	0.401783		0.774207
	6h	11459589	32698794	0.350459		0.67531
	8h	11010004	33021016	0.333424		0.642485
