# Supplementary material for: The TBC1D31/praja2 complex controls primary ciliogenesis through PKA‐directed OFD1 ubiquitylation
Source: EMBO J. 2021 May 2;40(10):e106503. doi: 10.15252/embj.2020106503 (PMC8126939; doi:10.15252/embj.2020106503)
Supplement: Supplementary file 4 — Source Data for Expanded View [file EMBJ-40-e106503-s003.zip › EMBOJ-2020-106503_SourceDataForForExpandedView/EMBOJ-2020-106503_SourceDataForFigureEV4D.xlsx]

## Sheet: Foglio3
exp1		OFD1	Tub	OFD1/Tub		fold change				media
chx	0	12391217	18523560	0.668944		1
	2h	10800489	15282368	0.706729		1.05648				CHX	CHX+PGE
	4h	10318439	16280640	0.633786		0.947443			0	1	1
	6h	10461196	18328489	0.570762		0.853228			2h	0.970142	0.62761
	8h	8734811	18993903	0.459874		0.687464			4h	0.929441	0.539675
chx+fsk	0	7205933	20866731	0.345331		1			6h	0.841176	0.205524
	2h	4870841	19468125	0.250196		0.724509			8h	0.713247	0.162269
	4h	3992376	19015782	0.209951		0.607969
	6h	1044941	18487539	0.0565214		0.163673
	8h	579920	18903045	0.0306787		0.0888384
exp2
		OFD1	Tub	OFD1/Tub		fold change
chx	0	19121924	21345439	0.895832		1
	2h	16553510	20907903	0.791735		0.883798
	4h	17174924	21034903	0.816496		0.911439
	6h	16222095	21840439	0.742755		0.829123
	8h	15194752	22951196	0.662046		0.73903
chx+fsk	0	15234560	23204439	0.656536		1
	2h	7715782	22144388	0.348431		0.53071
	4h	7481075	24173116	0.309479		0.471381
	6h	4031104	24820359	0.162411		0.247376
	8h	3201740	20690380	0.154745		0.2357
