# Supplementary material for: The TBC1D31/praja2 complex controls primary ciliogenesis through PKA‐directed OFD1 ubiquitylation
Source: EMBO J. 2021 May 2;40(10):e106503. doi: 10.15252/embj.2020106503 (PMC8126939; doi:10.15252/embj.2020106503)
Supplement: Supplementary file 4 — Source Data for Expanded View [file EMBJ-40-e106503-s003.zip › EMBOJ-2020-106503_SourceDataForForExpandedView/EMBOJ-2020-106503_SourceDataForFigureEV4F.xlsx]

## Sheet: Foglio3
exp1 fig									dev.st
	ofd1	hsp90	ofd1/hsp90	fold ch.				0				medie			FSK	FSK+MG132
0	13326075	14985631	0.889257	1				2h	0.112853		2h	0.666994		0	1	1
2h	10697397	15651924	0.683456	0.76857				3h	0.126035		3h	0.606874		2h	0.649207	1.14934
3h	10665690	15572803	0.684892	0.770185				4h	0.0910354		4h	0.527577		3h	0.606874	1.45817
4h	7930276	14289560	0.55497	0.624083				0			2h +mg	1.14934		4h	0.527577	1.73048
0+mg	5314326	12690146	0.418776	1				2h +mg	0.181171		3h + mg	1.45817
2h +mg	6428255	14086731	0.456334	1.08969				3h + mg	0.2591		4h +mg	1.73048
3h + mg	7233669	14521217	0.498145	1.18953				4h +mg	0.220217
4h +mg	7170012	14461589	0.495797	1.18392
exp2
	ofd1	tub	ofd1/tub	fold ch.				pvalue
0	3252305	37793693	0.0860542	1			2h	0.008
2h	2415355	49912543	0.0483917	0.56234			3h	0.002
3h	2440962	52878543	0.0461617	0.536426			4h	0.0003
4h	2081477	54097492	0.0384764	0.447118			2h +mg	0.02
0+mg	1564113	42186894	0.0370758	1			3h + mg	0.017
2h+mg	1389062	37260095	0.0372802	1.00551			4h +mg	0.05
3h+mg	2301770	36379459	0.0632711	1.70653
4h+mg	3853548	41373572	0.0931403	2.51216
exp3
	ofd1	tub	ofd1/tub	fold ch.
0	15967024	25394945	0.628748	1
2h	12114125	26102066	0.464106	0.738143
3h	10774246	24176773	0.445645	0.708781
4h	10002246	26094217	0.383313	0.609644
0+mg	13421489	27515016	0.487788	1
2h+mg	15762095	23886137	0.659885	1.35281
3h+mg	15998368	22183986	0.721167	1.47844
4h+mg	16782945	23008773	0.729415	1.49535
exp4
	ofd1	tub	ofd1/tub	fold ch.
0	13606711	14928439	0.911462	1
2h	6411276	15897368	0.403292	0.442467
3h	7727640	15550125	0.49695	0.545223
4h	7196326	14828660	0.485298	0.532439
exp5
	ofd1	tub	ofd1/tub	fold ch.
0	10807882	13615196	0.79381	1
2h	9915054	15168439	0.653663	0.823451
3h	5686376	15120439	0.376072	0.473756
4h	5175841	15356196	0.337052	0.424601
