# Supplementary material for: The TBC1D31/praja2 complex controls primary ciliogenesis through PKA‐directed OFD1 ubiquitylation
Source: EMBO J. 2021 May 2;40(10):e106503. doi: 10.15252/embj.2020106503 (PMC8126939; doi:10.15252/embj.2020106503)
Supplement: Supplementary file 4 — Source Data for Expanded View [file EMBJ-40-e106503-s003.zip › EMBOJ-2020-106503_SourceDataForForExpandedView/EMBOJ-2020-106503_SourceDataForFigureEV5C.xlsx]

## Sheet: U87
exp1
n cigli/n cells		perc.				media		dev.st		pvalue
siCNT	siTBC	siCNT	siTBC		siCNT	15.2		2.00749		0.006
45/300	10/300	15	3.3		siTBC	3.96667		0.650641
exp2
n cigli/n cells		perc.
siCNT	siTBC	siCNT	siTBC
52/300	14/300	17.3	4.6
exp3
n cigli/n cells		perc.
siCNT	siTBC	siCNT	siTBC
22/165	6/150	13.3	4
