# Supplementary material for: The TBC1D31/praja2 complex controls primary ciliogenesis through PKA‐directed OFD1 ubiquitylation
Source: EMBO J. 2021 May 2;40(10):e106503. doi: 10.15252/embj.2020106503 (PMC8126939; doi:10.15252/embj.2020106503)
Supplement: Supplementary file 4 — Source Data for Expanded View [file EMBJ-40-e106503-s003.zip › EMBOJ-2020-106503_SourceDataForForExpandedView/EMBOJ-2020-106503_SourceDataForFigureEV5F.xlsx]

## Sheet: Foglio3
exp1
%cigli	nt	wt	s735a									mean		NT	OFD1-Flag	S735A-Flag
-	30	30	30										- FSK	28.25	34	26.3
+	12	20	30										+FSK	13.5	18.7	25.7
exp2
%cigli											dev.st
-	26	30	30											NT	OFD1-Flag	S735A-Flag
+	15	20	30										-	2	6.9	6.3
													+FSK	1.7	2.3	7.5
exp3
%cigli										pvalue
-	30	42	19								NT -/+ FSK	WT -/+ FSK
+	12	16	17								0.0004	0.008
exp4
%cigli
-	27
+	15
