# Supplementary material for: The TBC1D31/praja2 complex controls primary ciliogenesis through PKA‐directed OFD1 ubiquitylation
Source: EMBO J. 2021 May 2;40(10):e106503. doi: 10.15252/embj.2020106503 (PMC8126939; doi:10.15252/embj.2020106503)
Supplement: Supplementary file 9 — Source Data for Figure 4 [file EMBJ-40-e106503-s009.zip]

Archive with 7 entries (6 files):
- EMBOJ-2020-106503_SourceDataForFigure4D.xlsx
- EMBOJ-2020-106503_SourceDataForFigure4F.xlsx
- EMBOJ-2020-106503_SourceDataForFigure4[2].pdf
- __MACOSX/
- __MACOSX/._EMBOJ-2020-106503_SourceDataForFigure4D.xlsx
- __MACOSX/._EMBOJ-2020-106503_SourceDataForFigure4F.xlsx
- __MACOSX/._EMBOJ-2020-106503_SourceDataForFigure4[2].pdf
