# Supplementary material for: The TBC1D31/praja2 complex controls primary ciliogenesis through PKA‐directed OFD1 ubiquitylation
Source: EMBO J. 2021 May 2;40(10):e106503. doi: 10.15252/embj.2020106503 (PMC8126939; doi:10.15252/embj.2020106503)
Supplement: Supplementary file 9 — Source Data for Figure 4 [file EMBJ-40-e106503-s009.zip › EMBOJ-2020-106503_SourceDataForFigure4D.xlsx]

## Sheet: Sheet1
	Exp1						medie grafico
							OFD1-Flag	S735A-Flag	H89
		pPKA	flag	pPKA/flag		0	0.0280554	0.0486064	0.0129241
	wt 0	4110983	108029442	0.0380543		1h	0.602829	0.0427131	0.0253163
	wt 1h	82550082	74607049	1.10646
	s735a 0	2788719	130904128	0.0213035
	s735a 1h	625527	133734915	0.00467736
	h89 0	1764497	136527291	0.0129241
	h89 1h	2302376	90944505	0.0253163
	exp2
		pPKA	Flag	pPKA/flag
	wt 0	2381962	101182250	0.0235413
	wt 1h	36910321	50546765	0.730221
	s735a 0	8907447	119077960	0.0748035
	s735a 1h	8572861	103717860	0.0826556
	exp3
		pPKA	Flag	pPKA/flag		exp2 H89					exp4
	wt 0	2396598	113861434	0.0210484
	wt 1h	34051927	146270011	0.232802			pPKA	flag				pPKA	Flag	pPKA/flag
	s735a 0	8060510	162144019	0.049712					pPKA/flag		siCNT 0	408213	13801468	0.0295775
	s735a 1h	5792962	141961831	0.0408065		0	12792702	111993952	0.114227		siCNT 1h	7585447	22190811	0.341828
						1h	41459605	136264085	0.304259
						0 +H89	4743276	152338538	0.0311364
						1h +H89	2787962	158942182	0.0175407
	dev. St.
	wt 0	0.00756681
	s735a 0	0.0267671
	h890	0.012878
	wt 1h	0.0553841
	s735a 1h	0.0390241
	h89 1h	0.00549814
	pvalue wt	0.02
	p-value s735a	0.003
