# Supplementary material for: The TBC1D31/praja2 complex controls primary ciliogenesis through PKA‐directed OFD1 ubiquitylation
Source: EMBO J. 2021 May 2;40(10):e106503. doi: 10.15252/embj.2020106503 (PMC8126939; doi:10.15252/embj.2020106503)
Supplement: Supplementary file 9 — Source Data for Figure 4 [file EMBJ-40-e106503-s009.zip › EMBOJ-2020-106503_SourceDataForFigure4F.xlsx]

## Sheet: Sheet1
exp 1
	pPKA sub	Flag	pPKA/Flag					medie
siCNT 0	408213	13801468	0.0295775					cnt	sipja
siCNT 1h	7585447	22190811	0.341828				0	0.113105	0.0763512
siPJA 0	1077941	17010347	0.0633697				1h	0.527636	0.238482
siPJA 1h	1033577	11490690	0.0899491
								dev.st
exp2								cnt	sipja
	pPKA sub	Flag	pPKA/flag				0	0.0388917	0.016035
siCNT 0	7387054	16749095	0.441042				1h	0.132608	0.129739
siCNT 1h	21008409	20709731	1.01442
siPJA 0	1595163	16920196	0.0942757
siPJA 1h	5476154	16611882	0.329653
exp3
	pPKA sub	flag	pPKA/Flag
siCNT 0	1170184	23786187	0.0491959
siCNT 1h	11386004	20996510	0.542281				pvalue cnt	0.02
siPJA 0	1657012	23204823	0.0714081				pvalue siPJA	0.03
siPJA 1h	5849740	19773004	0.295845
	pPKA sub	flag	pPKA/Flag
wt 0	2396598	113861434	0.0210484
wt 1h	34051927	146270011	0.232802
	pPKA sub	flag	pPKA/Flag
wt 0	2381962	101182250	0.0235413
wt 1h	36910321	50546765	0.730221
	pPKA sub	flag	pPKA/Flag
0	12792702	111993952	0.114227
1h	41459605	136264085	0.304259
