# Supplementary material for: The TBC1D31/praja2 complex controls primary ciliogenesis through PKA‐directed OFD1 ubiquitylation
Source: EMBO J. 2021 May 2;40(10):e106503. doi: 10.15252/embj.2020106503 (PMC8126939; doi:10.15252/embj.2020106503)
Supplement: Supplementary file 10 — Source Data for Figure 5 [file EMBJ-40-e106503-s011.zip]

Archive with 16 entries (13 files):
- EMBOJ-2020-106503_SourceDataForFigure5/
- EMBOJ-2020-106503_SourceDataForFigure5/EMBOJ-2020-106503_SourceDataForFigure5A-B.pdf
- EMBOJ-2020-106503_SourceDataForFigure5/EMBOJ-2020-106503_SourceDataForFigure5C-E.pdf
- EMBOJ-2020-106503_SourceDataForFigure5/EMBOJ-2020-106503_SourceDataForFigure5D.xlsx
- EMBOJ-2020-106503_SourceDataForFigure5/EMBOJ-2020-106503_SourceDataForFigure5F-H.pdf
- EMBOJ-2020-106503_SourceDataForFigure5/EMBOJ-2020-106503_SourceDataForFigure5G.xlsx
- EMBOJ-2020-106503_SourceDataForFigure5/EMBOJ-2020-106503_SourceDataForFigure5I.xlsx
- __MACOSX/
- __MACOSX/._EMBOJ-2020-106503_SourceDataForFigure5
- __MACOSX/EMBOJ-2020-106503_SourceDataForFigure5/
- __MACOSX/EMBOJ-2020-106503_SourceDataForFigure5/._EMBOJ-2020-106503_SourceDataForFigure5A-B.pdf
- __MACOSX/EMBOJ-2020-106503_SourceDataForFigure5/._EMBOJ-2020-106503_SourceDataForFigure5C-E.pdf
- __MACOSX/EMBOJ-2020-106503_SourceDataForFigure5/._EMBOJ-2020-106503_SourceDataForFigure5D.xlsx
- __MACOSX/EMBOJ-2020-106503_SourceDataForFigure5/._EMBOJ-2020-106503_SourceDataForFigure5F-H.pdf
- __MACOSX/EMBOJ-2020-106503_SourceDataForFigure5/._EMBOJ-2020-106503_SourceDataForFigure5G.xlsx
- __MACOSX/EMBOJ-2020-106503_SourceDataForFigure5/._EMBOJ-2020-106503_SourceDataForFigure5I.xlsx
