# Supplementary material for: The TBC1D31/praja2 complex controls primary ciliogenesis through PKA‐directed OFD1 ubiquitylation
Source: EMBO J. 2021 May 2;40(10):e106503. doi: 10.15252/embj.2020106503 (PMC8126939; doi:10.15252/embj.2020106503)
Supplement: Supplementary file 10 — Source Data for Figure 5 [file EMBJ-40-e106503-s011.zip › EMBOJ-2020-106503_SourceDataForFigure5/EMBOJ-2020-106503_SourceDataForFigure5D.xlsx]

## Sheet: Sheet1
exp 1															siCNT	sipraja2
		Ofd1	Hsp90	ofd1/hsp90										0	1	1
siCNT	0	10162175	17197196	0.59092	1									2h	0.582876	1.03893
	2h	6457397	20511853	0.314813	0.53275									3h	0.510559	1.18187
	3h	6775447	21692146	0.312346	0.528575									4h	0.377022	1.55854
	4h	4315134	19989924	0.215865	0.365304				medie
siPJA	0	4340255	19517681	0.222376	1
	2h	4362841	19447924	0.224335	1.00881				siCNT	siPraja2
	3h	7031740	21763853	0.323093	1.45291			0	1	1
	4h	7671861	21256388	0.36092	1.62302			2h	0.582876	1.03893
								3h	0.510559	1.18187
								4h	0.377022	1.55854
exp 2
		Ofd1	Hsp90	ofd1/hsp90
siCNT	0	20072196	36543581	0.549267	1
	2h	13644468	42578409	0.320455	0.583423					dev.st
	3h	10084376	43634317	0.231111	0.420763		siCNT	0
	4h	7940426	39242966	0.20234	0.368382			2h		0.0498544
siPJA	0	5602154	27498309	0.203727	1			3h		0.0822817
	2h	4674497	25241823	0.185189	0.909003			4h		0.0176984
	3h	6070104	33045773	0.183688	0.901636		siPJA	0
	4h	8597841	28120459	0.30575	1.50078			2h		0.147323
								3h		0.275754
exp3(fig)		Ofd1	Hsp90	ofd1/hsp90				4h		0.0613954
siCNT	0	3915355	16725146	0.2341	1
	2h	2227406	15044196	0.148057	0.632454
	3h	1828163	13410246	0.136326	0.58234			pvalue
	4h	1323698	14229196	0.0930269	0.397381		cnt	2h	0.006
siPJA	0	2219991	13838832	0.160418	1			3h	0.01
	2h	3062598	15922903	0.192339	1.19899			4h	0.004
	3h	3422305	17911439	0.191068	1.19107		siPja/cnt	2h	0.008
	4h	4361305	17519510	0.24894	1.55182			3h	0.03
								4h	0.001
