# Supplementary material for: The TBC1D31/praja2 complex controls primary ciliogenesis through PKA‐directed OFD1 ubiquitylation
Source: EMBO J. 2021 May 2;40(10):e106503. doi: 10.15252/embj.2020106503 (PMC8126939; doi:10.15252/embj.2020106503)
Supplement: Supplementary file 10 — Source Data for Figure 5 [file EMBJ-40-e106503-s011.zip › EMBOJ-2020-106503_SourceDataForFigure5/EMBOJ-2020-106503_SourceDataForFigure5G.xlsx]

## Sheet: Foglio2
exp1 fig	exp1
wt		flag	tub	flag/tub	Fold decr.			DEV.ST
	0	11172569	10133811	1.1025	1			wt	s735a
	2h	8541983	10441347	0.818092	0.742031		0		0
	3h	7111154	11597811	0.613146	0.55614		2h	0.0534404	2h	0.131134
	4h	4755669	10699054	0.444494	0.403168		3h	0.0846748	3h	0.160509
s735a	0	5245397	16492468	0.318048	1		4h	0.118651	4h	0.172034
	2h	6191933	21001045	0.294839	0.927028
	3h	6454983	18089560	0.356835	1.12195
	4h	6583326	17571610	0.374657	1.17799											flag-OFD1	flag-S735A
															0	1	1
										pvalue					2h	0.800705	1.01811
exp2	exp2							wt	2h	0.02					3h	0.610075	0.957797
wt		flag	tub	flag/tub	Fold decr.				3h	0.02					4h	0.500733	1.0252
	0	25228995	14770196	1.7081	1				4h	0.01
	2h	23209196	16049903	1.44606	0.846592
	3h	19448196	16089246	1.20877	0.707669			s735a/wt	2h	0.08
	4h	20711217	19160853	1.08091	0.632815				3h	0.04
s735a	0	15205782	13190882	1.15275	1				4h	0.02
	2h	12841125	9533933	1.34689	1.16841
	3h	11302569	10318347	1.09539	0.950237
	4h	10894225	8926347	1.22046	1.05874
exp3	exp3
wt		flag	tub	flag/tub	Fold decr.
	0	34885986	39176451	0.890484	1
	2h	31669037	43717522	0.724401	0.813492
	3h	23031581	45662765	0.504384	0.566416
	4h	18531116	44636229	0.415159	0.466217
s735a	0	19269338	48666836	0.395944	1
	2h	19897530	52407128	0.379672	0.958904
	3h	17851924	56274200	0.317231	0.801202
	4h	18621309	56064321	0.332142	0.838861
															0
