# Supplementary material for: The TBC1D31/praja2 complex controls primary ciliogenesis through PKA‐directed OFD1 ubiquitylation
Source: EMBO J. 2021 May 2;40(10):e106503. doi: 10.15252/embj.2020106503 (PMC8126939; doi:10.15252/embj.2020106503)
Supplement: Supplementary file 10 — Source Data for Figure 5 [file EMBJ-40-e106503-s011.zip › EMBOJ-2020-106503_SourceDataForFigure5/EMBOJ-2020-106503_SourceDataForFigure5I.xlsx]

## Sheet: Foglio1
exp1(fig)												grafico medie
		flag	hsp90	flag/hsp90	fold ch.				medie
wt							wt	0	1			flag-OFD1	flag-E97G
	0	8939933	7985326	1.11955	1			3h	0.697641		0	1	1
	3h	7123205	8445447	0.843437	0.753375			6h	0.719209		3h	0.697641	1.12309
	6h	6060497	7777619	0.779223	0.696017			9h	0.593685		6h	0.719209	1.23205
	9h	5948790	8762861	0.678864	0.606375		e97g	0	1		9h	0.593685	1.16626
e97g	0	4890669	8592619	0.569171	1			3h	1.12309
	3h	5148154	9275740	0.555013	0.975125			6h	1.23205
	6h	5525640	9471054	0.583424	1.02504			9h	1.16626
	9h	6771933	11846175	0.571656	1.00437
							dev.st
							wt	0
exp2								3h	0.098136
		flag	hsp90	flag/hsp90	fold ch.			6h	0.0441798
wt								9h	0.08501
	0	33005179	22278945	1.48145	1		e97g	0
	3h							3h	0.139608
	6h	31489057	22148045	1.42175	0.959703			6h	0.105363
	9h	18421995	23003459	0.800836	0.540575			9h	0.178753
e97g	0	7271468	19349066	0.375805	1
	3h
	6h	8824518	22331359	0.395163	1.05151			pvalue
	9h	8114740	17001924	0.477284	1.27003		wt	2h	0.009
								3h	0.02
								4h	0.02
							wt/e97g	2h	0.01
exp3								3h	0.02
		flag	hsp90	flag/hsp90	fold ch.			4h	0.02
wt
	0	19092610	39695693	0.480974	1
	3h	14864104	40920765	0.363241	0.755219
	6h	11249811	37434158	0.300523	0.62482
	9h
e97g	0	6026154	35701673	0.168792	1
	3h	8066640	38156643	0.211409	1.25248
	6h	7853104	37166523	0.205812	1.21933
	9h
exp4
wt		flag	hsp90	flag/hsp90	fold ch.
	0	16803146	8871589	1.89404	1
	3h	13428660	12133518	1.10674	0.584328
	6h	12724882	11266832	1.12941	0.596297
	9h	12675418	9446347	1.34183	0.70845
e97g	0	12323933	9415104	1.30895	1
	3h	12948175	8664447	1.4944	1.14168
	6h	15652933	7325983	2.13663	1.63232
	9h	17479983	9787368	1.78597	1.36443
exp5
wt		flag	hsp90	flag/hsp90	fold ch.
	0	25531238	30079551	0.848791	1
	6h	15416246	27236238	0.56602	0.666854
	9h	12647468	28691459	0.44081	0.519338
e97g	0	11343397	20395510	0.556171	1
	6h	11465418	12854731	0.891922	1.60368
	9h	7237296	12680125	0.570759	1.02623
