# Supplementary material for: The TBC1D31/praja2 complex controls primary ciliogenesis through PKA‐directed OFD1 ubiquitylation
Source: EMBO J. 2021 May 2;40(10):e106503. doi: 10.15252/embj.2020106503 (PMC8126939; doi:10.15252/embj.2020106503)
Supplement: Supplementary file 11 — Source Data for Figure 6 [file EMBJ-40-e106503-s008.zip › EMBOJ-2020-106503_SourceDataForFigure6B.xlsx]

## Sheet: HEK
exp1
n cigli/n cells		perc.					media		dev.st		pvalue
siCNT	siTBC	siCNT	siTBC			siCNT	15.25		5.00766		0.01
29/210	5/210	13.8	2.4			siTBC1D31	2.65		1.52862
exp2
n cigli/n cells		perc.
siCNT	siTBC	siCNT	siTBC
30/300	8/320	10	2.5
exp3
n cigli/n cells		perc.
siCNT	siTBC	siCNT	siTBC
61/400	4/400	15.2	1
exp4
n cigli/n cells		perc.
siCNT	siTBC	siCNT	siTBC
66/300	14/300	22	4.7
