# Supplementary material for: The TBC1D31/praja2 complex controls primary ciliogenesis through PKA‐directed OFD1 ubiquitylation
Source: EMBO J. 2021 May 2;40(10):e106503. doi: 10.15252/embj.2020106503 (PMC8126939; doi:10.15252/embj.2020106503)
Supplement: Supplementary file 11 — Source Data for Figure 6 [file EMBJ-40-e106503-s008.zip › EMBOJ-2020-106503_SourceDataForFigure6D-E.xlsx]

## Sheet: 6D
exp1
WT							S735A
tot	non frag	frag	% frag			tot	non frag	frag	% frag				media% frag		dev.st
6	6	1	16.6667			4	1	3	75			flag-OFD1	9.5		6.16892
												flag-S735A	65.9841		11.9391
exp2
WT							S735A
tot	non frag	frag	% frag			tot	non frag	frag	% frag
4	4	0	0			10	5	5	50
exp3
WT							S735A
tot	non frag	frag	% frag			tot	non frag	frag	% frag
12	12	1	8.33333			9	2	7	77.7778
exp4
WT							S735A
tot	non frag	frag	% frag			tot	non frag	frag	% frag		pvalue
10	9	1	10			7	3	4	57.1429		7e-05
exp5
WT							S735A
tot	non frag	frag	% frag			tot	non frag	frag	% frag
8	10	1	12.5			10	3	7	70

## Sheet: 6E
% cilia
OFD1-WT	OFD1 S735A		OFD1-Flag	S735A-Flag			dev.st
28	30		29.25	28		OFD1- Flag	5.37742
30	38					S735A- Flag	7.83156
36	24
23	20
