# Supplementary material for: The TBC1D31/praja2 complex controls primary ciliogenesis through PKA‐directed OFD1 ubiquitylation
Source: EMBO J. 2021 May 2;40(10):e106503. doi: 10.15252/embj.2020106503 (PMC8126939; doi:10.15252/embj.2020106503)
Supplement: Supplementary file 11 — Source Data for Figure 6 [file EMBJ-40-e106503-s008.zip › EMBOJ-2020-106503_SourceDataForFigure6G.xlsx]

## Sheet: Foglio2
exp1
n.cigli/n.cells	nt	wt	s735a	%cigli	nt	wt	s735a
-	170/460	29/101	26/100	-	36.9565	28.7129	26
+	87/468	22/100	25/100	+	18.5897	22	25
exp2											NT	OFD1-Flag	S735A-Flag
n.cigli/n.cells	nt	wt	s735a	%cigli	nt	wt	s735a			-FSK	24.4111	25.7474	22.0983
-	71/330	25/100	15/66		21.5152	25	22.7273			+FSK	13.1484	16.9216	22.7147
+	40/385	4/34	16/84		10.3896	11.7647	19.0476
exp3
n.cigli/n.cells	nt	wt	s735a	%cigli	nt	wt	s735a
-	97/360	20/85	13/74		26.9444	23.5294	17.5676
+	68/390	17/100	20/83		17.4359	17	24.0964
exp4
n.cigli/n.cells	nt	%cigli
-	45/368	12.2283
+	27/437	6.17849
	dev.st					pvalue
		-	+		NT	0.00988941
	NT	7.83321	5.89297		OFD1-Flag	0.0215039
	OFD1-Flag	2.67134	5.1181		S735A-Flag	0.5
	S735A-Flag	4.25126	3.20774
