# Supplementary material for: The TBC1D31/praja2 complex controls primary ciliogenesis through PKA‐directed OFD1 ubiquitylation
Source: EMBO J. 2021 May 2;40(10):e106503. doi: 10.15252/embj.2020106503 (PMC8126939; doi:10.15252/embj.2020106503)
Supplement: Supplementary file 11 — Source Data for Figure 6 [file EMBJ-40-e106503-s008.zip › EMBOJ-2020-106503_SourceDataForFigure6H.xlsx]

## Sheet: Foglio1
exp 4
					media
	-	shh	shh+fsk		shh
cmv	1	3.3	1.9		4.55	5.78
ofd1	1	5.8	1.3		1.95	0.9
sa	1	0.2	0.2		0.5875	0.65
exp 2
								-	SHH	SHH+FSK
	-	sh	sh+fsk				CMV	1	4.55	1.9
nt	1	2	0.006				flag-OFD1	1	5.8	0.9
ofd1	1	92	2.3				flag-S735A	1	0.6	0.6
s/a	1	0.2	0.6
exp 3							dev st.
						cmv	0	ofd1	0	0
	-	SHH	SHH+FSK			cmv+shh	0.919239		0.0282843	0.0288675
cmv	1	407	0.3			cmv+sh+ fsk	0.0707107		0.212132	0.208167
ofd1	1	343	0.8
s/a	1	0.15	0.5
								-	shh	shh+fsk
								0	0.9	0.07
								0	0.03	0.2
								0	0.03	0.2
	-	SHH	SHH+FSK
cmv	1	5.8	2
ofd1	1	5.76	0.5
s/a	1	1.8	1.3
t = 6.7966, df = 3, p-value = 0.006512				p value di s735a+shh
